# Supplementary material for: Arabidopsis CCoAOMT1 Plays a Role in Drought Stress Response via ROS- and ABA-Dependent Manners
Source: Plants (Basel). 2021 Apr 21;10(5):831. doi: 10.3390/plants10050831 (PMC8143326; doi:10.3390/plants10050831)
Supplement: Supplementary file 1 [file plants-10-00831-s001.zip]

Archive with 1 entries (1 files):
- plants-1195276-supplementary.pdf
